# Supplementary material for: Design, Synthesis and Sensing Application of Novel Dual Lanthanide Doped Core–Shell Fluorescent Silica-Based Nanoparticles
Source: Biosensors (Basel). 2025 Sep 24;15(10):636. doi: 10.3390/bios15100636 (PMC12562495; doi:10.3390/bios15100636)
Supplement: Supplementary file 1 [file biosensors-15-00636-s001.zip]

Archive with 1 entries (1 files):
- biosensors-3855981-supplementary.pdf
